# Supplementary material for: Primary Ciliary Dyskinesia Associated Disease-Causing Variants in CCDC39 and CCDC40 Cause Axonemal Absence of Inner Dynein Arm Heavy Chains DNAH1, DNAH6, and DNAH7
Source: Cells. 2024 Jul 15;13(14):1200. doi: 10.3390/cells13141200 (PMC11274998; doi:10.3390/cells13141200)
Supplement: Supplementary file 1 [file cells-13-01200-s001.zip]

Archive with 1 entries (1 files):
- cells-3014467-supplementary.pdf
